# Supplementary material for: Neural Correlates of Numerical Estimation: The Role of Strategy Use
Source: Brain Sci. 2022 Mar 7;12(3):357. doi: 10.3390/brainsci12030357 (PMC8945989; doi:10.3390/brainsci12030357)
Supplement: Supplementary file 1 [file brainsci-12-00357-s001.zip]

Archive with 1 entries (1 files):
- brainsci-1569857-SI.pdf
